# Supplementary material for: First-Principles Study on the Nanofriction Properties of Diamane: The Thinnest Diamond Film
Source: Nanomaterials (Basel). 2022 Aug 26;12(17):2939. doi: 10.3390/nano12172939 (PMC9457850; doi:10.3390/nano12172939)
Supplement: Supplementary file 1 [file nanomaterials-12-02939-s001.zip]

Archive with 1 entries (1 files):
- nanomaterials-1865205-supplementary.pdf
